# Supplementary material for: Application of Machine Learning in the Quantitative Analysis of the Surface Characteristics of Highly Abundant Cytoplasmic Proteins: Toward AI-Based Biomimetics
Source: Biomimetics (Basel). 2024 Mar 6;9(3):162. doi: 10.3390/biomimetics9030162 (PMC10967800; doi:10.3390/biomimetics9030162)
Supplement: Supplementary file 1 [file biomimetics-09-00162-s001.zip]

Archive with 1 entries (1 files):
- biomimetics-2798824-supplementary.pdf
